# Supplementary material for: ﻿Phylogenomic and morphological evidence reveal a new species of spider lily, Lycorislongifolia (Amaryllidaceae) from China
Source: PhytoKeys. 2022 Oct 5;210:79–92. doi: 10.3897/phytokeys.210.90391 (PMC9836416; doi:10.3897/phytokeys.210.90391)
Supplement: XML Treatment for Lycoris longifolia [file phytokeys.210.90391-treatment1.xml]

<!DOCTYPE tp:taxon-treatment
  PUBLIC "-//TaxonX//DTD Taxonomic Treatment Publishing DTD v0 20100105//EN" "tax-treatment-NSO.dtd">
<tp:taxon-treatment xmlns:tp="http://www.plazi.org/taxpub"><tp:treatment-meta><kwd-group><label>Taxon classification</label><kwd>
                <named-content content-type="kingdom">Plantae</named-content>
              </kwd><kwd>
                <named-content content-type="order">Asparagales</named-content>
              </kwd><kwd>
                <named-content content-type="family">Amaryllidaceae</named-content>
              </kwd></kwd-group><mixed-citation publication-type="journal"><person-group><name><surname>Lou</surname><given-names>Yi-Lei</given-names></name><name><surname>Ma</surname><given-names>Dai-Kun</given-names></name><name><surname>Jin</surname><given-names>Ze-Tao</given-names></name><name><surname>Wang</surname><given-names>Hui</given-names></name><name><surname>Lou</surname><given-names>Lu-Huan</given-names></name><name><surname>Jin</surname><given-names>Shui-Hu</given-names></name><name><surname>Liu</surname><given-names>Kun</given-names></name><name><surname>Liu</surname><given-names>Bin-Bin</given-names></name></person-group><article-title>﻿Phylogenomic and morphological evidence reveal a new species of spider lily, <italic><tp:taxon-name><tp:taxon-name-part taxon-name-part-type="genus" reg="Lycoris">Lycoris</tp:taxon-name-part><tp:taxon-name-part taxon-name-part-type="species" reg="longifolia">longifolia</tp:taxon-name-part></tp:taxon-name></italic> (<tp:taxon-name><tp:taxon-name-part taxon-name-part-type="family">Amaryllidaceae</tp:taxon-name-part></tp:taxon-name>) from China</article-title><source>PhytoKeys</source><day>05</day><month>10</month><year>2022</year><volume>210</volume><fpage>79</fpage><lpage>92</lpage><pub-id pub-id-type="doi">10.3897/phytokeys.210.90391</pub-id></mixed-citation></tp:treatment-meta><tp:nomenclature><label>﻿</label><tp:taxon-name>
              <object-id xmlns:xlink="http://www.w3.org/1999/xlink" content-type="arpha" xlink:type="simple">E86E39DC-CE8B-52F1-95CE-5F9705ED96F0</object-id>
              <tp:taxon-name-part taxon-name-part-type="genus" reg="Lycoris">Lycoris</tp:taxon-name-part>
              <tp:taxon-name-part taxon-name-part-type="species" reg="longifolia">longifolia</tp:taxon-name-part>
              <object-id xmlns:xlink="http://www.w3.org/1999/xlink" content-type="ipni" xlink:type="simple">urn:lsid:ipni.org:names:77306298-1</object-id>
            </tp:taxon-name><tp:taxon-authority>L.H.Lou</tp:taxon-authority><tp:taxon-status xmlns:xlink="http://www.w3.org/1999/xlink" xlink:type="simple">sp. nov.</tp:taxon-status><xref ref-type="fig" rid="F2">Chinese name: 长叶石蒜 Figs 2</xref><xref ref-type="fig" rid="F3">, 3</xref></tp:nomenclature><tp:treatment-sec sec-type="diagnosis" id="SECID0ELFAE"><title>Diagnosis.</title><p>Most similar to <italic><tp:taxon-name><tp:taxon-name-part taxon-name-part-type="genus" reg="Lycoris">L.</tp:taxon-name-part><tp:taxon-name-part taxon-name-part-type="species" reg="aurea">aurea</tp:taxon-name-part></tp:taxon-name></italic> but differs from it by markedly longer leaves, abaxially with a distinct purplish-red midrib.</p></tp:treatment-sec><tp:treatment-sec sec-type="material" id="SECID0E3FAE"><title>Type.</title><p>China. Sichuan: Ya’an, Yucheng, Bifengxia, Houyancun, Yanjiashan, under the shrub along the stream, elevation ca. 950 m, 10 May 2021, <italic>L.H. Lou &amp; Y.L. Lou 8765</italic> (holotype PE [barcode 02347459]!; isotypes KUN!, PE [barcode 02347457]!).</p></tp:treatment-sec><tp:treatment-sec sec-type="material" id="SECID0EEGAE"><title>Additional Specimens examined.</title><p>China. Sichuan: Ya’an, Yucheng, Bifengxia, Houyancun, Yanjiashan, under the shrub along the stream, elevation ca. 950 m, 30 July 2021, <italic>L.H. Lou &amp; Y.L. Lou 8766</italic> (paratype PE [barcode 02347458]!).</p></tp:treatment-sec><tp:treatment-sec sec-type="description" id="SECID0EMGAE"><title>Description.</title><p>Bulbous perennial. Bulbs subglobose, 3–6 cm diam., tunics membranous, dark brown. Leaves ligulate, acute at the apex, ca. 80–120 × 1.5–2 cm, absent at the flowering time and appearing in autumn, dark green, with a prominent midrib on the abaxial surface, abaxial midrib distinctly purplish-red. Inflorescence scapose, umbellate; scape solid, 70–75 cm long, ca. 2.0 cm diam. at base, light green with purplish-red base; involucral bracts 2, lanceolate, 5.0–9.0 cm long by 1.8 cm wide at base, membranous, light green; bracteoles membranous, lanceolate, 1.0–4.0 cm long. Flowers 5–7 per umbel; pedicels 2–2.5 cm long; perianth with 6 tepals; tube ca. 1.5 cm; lobes yellow, abaxially with white mid-vein, strongly recurved, narrowly oblanceolate, ca. 7 × 0.8–1.0 cm, margin strongly undulate. Stamen filaments 6, creamy-yellow, slightly longer than perianth; anther light purplish, dorsifixed, 8–10 mm long before anthesis. Style creamy-yellow but rose-red at apex, slightly exceeding filaments; stigma purplish-red; ovary green, ovoid, ca. 5 mm long.</p></tp:treatment-sec><tp:treatment-sec sec-type="phenology" id="SECID0ERGAE"><title>Phenology.</title><p>Scape produced from July to August, and vegetative growth from September to May next year. This new species grows along the forest edge near the riverside, and <italic><tp:taxon-name><tp:taxon-name-part taxon-name-part-type="genus" reg="Quercus">Quercus</tp:taxon-name-part><tp:taxon-name-part taxon-name-part-type="species" reg="glauca">glauca</tp:taxon-name-part></tp:taxon-name></italic> Thunb. and <italic><tp:taxon-name><tp:taxon-name-part taxon-name-part-type="genus" reg="Pinus">Pinus</tp:taxon-name-part><tp:taxon-name-part taxon-name-part-type="species" reg="massoniana">massoniana</tp:taxon-name-part></tp:taxon-name></italic> Lamb. are the dominant associated species.</p></tp:treatment-sec><tp:treatment-sec sec-type="etymology" id="SECID0ENHAE"><title>Etymology.</title><p>The specific epithet alludes to length of leaf blades, a diagnostic character.</p></tp:treatment-sec><tp:treatment-sec sec-type="distribution" id="SECID0ESHAE"><title>Distribution.</title><p>This new species has been narrowly discovered in Ya’an, Sichuan, China. Some localities of Southwestern China have been poorly discovered, and a comprehensive floristic investigation will help elucidate the germplasm resources.</p><fig id="F2" position="float" orientation="portrait"><object-id xmlns:xlink="http://www.w3.org/1999/xlink" content-type="doi" xlink:type="simple">10.3897/phytokeys.210.90391.figure2</object-id><object-id xmlns:xlink="http://www.w3.org/1999/xlink" content-type="arpha" xlink:type="simple">BC72CE48-0F7E-5CBF-AB9C-C00762332F98</object-id><label>Figure 2.</label><caption><p>Field photos of <italic><tp:taxon-name><tp:taxon-name-part taxon-name-part-type="genus" reg="Lycoris">Lycoris</tp:taxon-name-part><tp:taxon-name-part taxon-name-part-type="species" reg="longifolia">longifolia</tp:taxon-name-part></tp:taxon-name></italic><bold>A-C</bold> flowers <bold>D</bold> bulb <bold>E</bold> the distinct purplish-red midrib abaxially <bold>F</bold> vegetative growth period, showing the long leaves.</p></caption><graphic xmlns:xlink="http://www.w3.org/1999/xlink" xlink:href="phytokeys-210-079_article-90391__-g002.jpg" position="float" orientation="portrait" xlink:type="simple" id="oo_753067.jpg"><uri content-type="original_file" xlink:type="simple">https://binary.pensoft.net/fig/753067</uri></graphic></fig><fig id="F3" position="float" orientation="portrait"><object-id xmlns:xlink="http://www.w3.org/1999/xlink" content-type="doi" xlink:type="simple">10.3897/phytokeys.210.90391.figure3</object-id><object-id xmlns:xlink="http://www.w3.org/1999/xlink" content-type="arpha" xlink:type="simple">C6145C39-AC6D-5AC4-BA38-D41EFAD2192D</object-id><label>Figure 3.</label><caption><p>Illustration of <italic><tp:taxon-name><tp:taxon-name-part taxon-name-part-type="genus" reg="Lycoris">Lycoris</tp:taxon-name-part><tp:taxon-name-part taxon-name-part-type="species" reg="longifolia">longifolia</tp:taxon-name-part></tp:taxon-name></italic>, drawn by Ai-Li Li (PE).</p></caption><graphic xmlns:xlink="http://www.w3.org/1999/xlink" xlink:href="phytokeys-210-079_article-90391__-g003.jpg" position="float" orientation="portrait" xlink:type="simple" id="oo_753068.jpg"><uri content-type="original_file" xlink:type="simple">https://binary.pensoft.net/fig/753068</uri></graphic></fig></tp:treatment-sec></tp:taxon-treatment>
